# Supplementary material for: Quantitative transportomics identifies Kif5a as a major regulator of neurodegeneration
Source: eLife. 2022 Mar 8;11:e68148. doi: 10.7554/eLife.68148 (PMC8947766; doi:10.7554/eLife.68148)
Supplement: Figure 1—source data 2. [file elife-68148-fig1-data2.zip]

Archive with 1 entries (1 files):
- Figure 1- Source Data 2.pdf
