# Supplementary material for: Quantitative transportomics identifies Kif5a as a major regulator of neurodegeneration
Source: eLife. 2022 Mar 8;11:e68148. doi: 10.7554/eLife.68148 (PMC8947766; doi:10.7554/eLife.68148)
Supplement: Figure 4—figure supplement 1—source data 1. [file elife-68148-fig4-figsupp1-data1.zip]

Archive with 2 entries (2 files):
- Figure S3- Source Data 1.pdf
- Figure 1 Source Data 1.xlsx
