# Supplementary material for: Quantitative transportomics identifies Kif5a as a major regulator of neurodegeneration
Source: eLife. 2022 Mar 8;11:e68148. doi: 10.7554/eLife.68148 (PMC8947766; doi:10.7554/eLife.68148)
Supplement: Figure 7—source data 1. [file elife-68148-fig7-data1.zip]

Archive with 1 entries (1 files):
- Figure 7- Source Data 1.pdf
